# Supplementary material for: Design, Synthesis and Cytotoxic Activity Evaluation of Newly Synthesized Amides-Based TMP Moiety as Potential Anticancer Agents over HepG2 Cells
Source: Molecules. 2022 Jun 20;27(12):3960. doi: 10.3390/molecules27123960 (PMC9227250; doi:10.3390/molecules27123960)
Supplement: Supplementary file 1 [file molecules-27-03960-s001.zip]

Archive with 1 entries (1 files):
- molecules-1730734-supplementary.pdf
